# Supplementary material for: Prevalence of germline TP53 mutation among early onset middle eastern breast cancer patients
Source: Hered Cancer Clin Pract. 2021 Dec 14;19:49. doi: 10.1186/s13053-021-00206-w (PMC8670057; doi:10.1186/s13053-021-00206-w)
Supplement: Supplementary file 1 — Additional file 1 [file 13053_2021_206_MOESM1_ESM.xlsx]

## Sheet: Sheet1
Supplementary Table S1: Clinico-pathological details of TP53 mutated cases in Breast cancer with age < 40 years (n = 9)
SNo	Age	pT	pN	pM	Stage	Grade	Histology	ER	PR	Her-2	TNBC	Bilateral	BRCA Mutation	Personal hostory of other cancers	Family history of cancer	Radiotherapy	Chemotherapy	Hormone therapy - adjuvant	Survival (in months)	Status	Recurrence	Type of surgery	Li Fraumeni Syndrome	Li Fraumeni-like Syndrome	p53 IHC
1	35	T3	N0	M1	IV	G3	Infiltrating Ductal Carcinoma	Positive	Positive	Negative	No	No	Negative	No	Positive - Rhabdomyosarcoma, Cerebellar astrocytoma, Osteosarcoma, Oligodendroglioma, Pancreatic cancer (in five first degree relatives)	Yes (Palliative)	Yes (Neoadjuvant and for metastatic disease)	Yes (for metastatic disease)	41	Alive	No	Simple Mastectomy	Yes	No	High
2	39	T2	N0	M0	II	G3	Infiltrating Ductal Carcinoma	Negative	Negative	Negative	Yes	No	Negative	No	Negative	Yes	Yes (adjuvant)	No	3	Alive	No	Mastectomy	No	No	High
3	22	T2	N0	M1	IV	G3	Infiltrating Ductal Carcinoma	Negative	Negative	Positive	No	No	Negative	No	Negative	No	Yes (Neoadjuvant)	Yes	17	Alive	No	Modified Radical mastectomy	No	No	High
4	30	T1	N0	M1	IV	G2	Infiltrating Ductal Carcinoma	Negative	Negative	Positive	No	No	Negative	No	Negative	No	Yes (Neoadjuvant and for metastatic disease)	No	25	Dead	No	Mastectomy	No	No	High
5	28	T2	N0	M0	II	G3	Infiltrating Ductal Carcinoma	Positive	Positive	Negative	No	No	Negative	No	Negative	Yes	Yes (adjuvant)	Yes	50	Alive	No	Lumpectomy	No	No	High
6	38	T4	N3	M0	III	G2	Infiltrating Ductal Carcinoma	Positive	Positive	Positive	No	Yes	Negative	No	Negative	No	Yes (adjuvant)	Yes	14	Alive	No	Mastectomy	No	No	Low
7	32	T2	N3	M0	III	G3	Infiltrating Ductal Carcinoma	Positive	Negative	Negative	No	Yes	Negative	No	Negative	Yes	Yes (adjuvant)	No	50	Dead	Yes	Modified Radical mastectomy	No	No	High
